# Supplementary material for: Life’s Essential 8, Polygenic Risk for Type 2 Diabetes, and Dementia: Evidence from the UK Biobank
Source: Nutrients. 2026 Jun 25;18(13):2080. doi: 10.3390/nu18132080 (PMC13363298; doi:10.3390/nu18132080)
Supplement: Supplementary file 1 [file nutrients-18-02080-s001.zip]

Archive with 1 entries (1 files):
- nutrients-4341196-supplementary.pdf
